# Supplementary material for: Impact of COVID-19 on hospital screening, diagnosis and treatment activities among prostate and colorectal cancer patients in Canada
Source: Int J Health Econ Manag. 2023 Apr 2;23(3):345–60. doi: 10.1007/s10754-023-09342-3 (PMC10067511; doi:10.1007/s10754-023-09342-3)
Supplement: Supplementary file 2 — Supplementary file2 (XLSX 24 kb) [file 10754_2023_9342_MOESM2_ESM.xlsx]

## Sheet: Sheet1
Code	Specification
Screening (ICD-10-CA)
Screening Code - Z12.5	Special screening examination for neoplasm of prostate
Screening Code - Z12.1	Special screening examination for neoplasm of intestinal tract
Most Responsible Diagnosis (ICD-10-CA)
Diagnosis Code - C61	Malignant neoplasm of prostate
Diagnosis Code - C18	Malignant neoplasm of colon
Diagnosis Code - C19	Malignant neoplasm of rectosigmoid junction
Diagnosis Code - C20	Malignant neoplasm of rectum
Prostate Interventions (ICD-10CA/CCI)
QT.20	Computerized tomography [CT], prostate
QT.30	Ultrasound, prostate
QT.40	Magnetic resonance imaging [MRI], prostate
QT.71	Biopsy, prostate
QT.91	Excision radical, prostate
QT.87	Excision partial, prostate
QT.59	Destruction, prostate
MH.87	Excision partial, lymph node(s), pelvic
MH.89	Excision total, lymph node(s), pelvic
QM.87	Excision partial, testis
QM.89	Excision total, testis
QM.91	Excision radical, testis
QT.27.JA	Radiation, prostate using external beam
QT.27.JX	Radiation, prostate using focused beam
QT.26	Brachytherapy, prostate
ZZ.35.HA-M	Pharmacotherapy, total body antineoplastic and immunomodulating agents percutaneous approach
ZZ.35.CA-M	Pharmacotherapy, total body antineoplastic and immunomodulating agents per orifice (oral) approach
ZZ.35.YA-M	Pharmacotherapy, total body antineoplastic and immunomodulating agents -route NEC (not elsewhere classified)
Colorectal Interventions (ICD-10CA/CCI)
NM.20	Computerized tomography [CT], large intestine
NM.10	Xray, large intestine
NQ.10	Xray, rectum
NM.87	Excision partial, large intestine
NM.89	Excision total, large intestine
NM.91	Excision radical, large intestine
NM.77	Bypass with exteriorization, large intestine
NK.77.EN	Bypass with exteriorization, small intestine end enterostomy [e.g. terminal, end or loop ileostomy] endoscopic [laparoscopic] approach
NK.77.RR	Bypass with exteriorization, small intestine end enterostomy [e.g. terminal, end or loop ileostomy open approach
NK.77.RR-XX-G	Bypass with exteriorization, small intestine continent ileostomy using pedicled flap open approach (C&T: valid until v2015)
NQ.87	Excision partial, rectum
NQ.89	Excision total, rectum
NM.27.JA	Radiation, large intestine using external beam
NQ.27.JA	Radiation, rectum using external beam
NQ.27.JX	Radiation, rectum using focused beam [e.g. gamma knife, cyber knife stereotactic radiosurgery] is also available at this rubric.
NQ.26	Brachytherapy, rectum
ZZ.35.HA-M	Pharmacotherapy, total body antineoplastic and immunomodulating agents percutaneous approach [intramuscular, intravenous, subcutaneous, intradermal]
ZZ.35.CA-M	Pharmacotherapy, total body antineoplastic and immunomodulating agents per orifice (oral) approach
ZZ.35.YA-M	Pharmacotherapy, total body antineoplastic and immunomodulating agents per orifice - "route NEC (not elsewhere classified)
